# Supplementary material for: Primate phylogenomics: developing numerous nuclear non-coding, non-repetitive markers for ecological and phylogenetic applications and analysis of evolutionary rate variation
Source: BMC Genomics. 2009 May 26;10:247. doi: 10.1186/1471-2164-10-247 (PMC2693144; doi:10.1186/1471-2164-10-247)
Supplement: Additional file 1 — Genomic non-coding, non-repetitive markers generated in present study. Primer ID, corresponding human chromosome, and primer sequences are listed for the 280 markers. [file 1471-2164-10-247-S1.xls]

## Sheet: primer database
ID	Chromosome	hg18 location	Primer sequence (5'--->3')	Gorilla		Baboon		Spider monkey		Tamarin		Lemur
				P	S	P	S	P	S	P	S	P	S
chr1-1	chr1	41061263-41061856	ggcaggaatgaagaccatggagc			y				y
	chr1		tggatccagaatctccagactag
chr1-2	chr1	102539372-102540023	agccagtgtccgcatcaatt	y
	chr1		cccacttcaaagcatcatgg
chr1-3	chr1	105105282-105106032	tggttacttcttgagcaggtc							y
	chr1		tgacagtgaatacccagtgaa
chr1-4	chr1	175806911-175807599	agaggatctgaagcccattcgg	y		y		y		y
	chr1		tctgggcagggttgagaagg
chr1-5	chr1	79826009-79826635	ttcctcaaggaaagtgagctgc	y		y
	chr1		gcctttcaaagtttgctgcatgta
chr1-6	chr1	106829905-106830492	gcagtttggaaaccttgggaa	y		y		y		y
	chr1		tgagattgtaatagctccccagac
chr1-7	chr1	3143625-3144202	gaaatccctcagcctggtcctc
	chr1		tcctgtgagatgattgaatgggc
chr1-8	chr1	3590350-3590959	cattcctgggagtctcaggccctg
	chr1		agctcctggaatggggacctgag
chr2-1	chr2	122609846-122610510	tgaggccaaaatcaaagcacac	y		y		y		y		y
	chr2		cttgggacctccaccaggag
chr2-2	chr2	114594161-114594776	tggctgtctgattcactcagcag	y		y		y		y
	chr2		gagactcttggccctacctcc
chr2-3	chr2	114483323-114483980	atttgaaaaggcccaactcagc	y		y		y		y
	chr2		caaccaacttctgaagccaac
chr2-4	chr2	125404366-125405168	ggaaaggagacattctgaaaagttt	y		y		y		y
	chr2		agtatggccttagttgagattgag
chr2-5	chr2	116461775-116462492	ctgtcaacatttctgatgacagca	y		y
	chr2		gtggtgaaataatgctggcta
chr2-6	chr2	116218454-116219159	tcacagaaggctaacctgccca	y				y		y
	chr2		tggctgatgcttaaagaagtcc
chr2-7	chr2	114483323-114483980	ttgaaaaggcccaactcagcaa	y		y		y		y
	chr2		gccaactcacaaagctgcatca
chr2-8	chr2	125392654-125393289	tcaccaactgccctagcttc	y		y		y		y		y
	chr2		tgcagagtagatggttccac
chr3-1	chr3	166996641-166997236	cagctgtagtaaatggaggca	y
	chr3		gagtgggttaagtacacaagcctc
chr3-2	chr3	186926564-186927279	gaccagggttagccagtcacag	y		y		y		y
	chr3		atctacctcccaggaatgctggag
chr3-3	chr3	131817411-131818219	ggcaagattggtcatggcca	y				y		y
	chr3		gtcatatacttggctggattagca
chr3-4	chr3	179475359-179476155	cacatttcctaccattgatgtgc			y		y
	chr3		aggaaagaatgtgcagaagca
chr3-5	chr3	168515517-168516111	ggaatcactcaggcccatagc	y		y		y				y
	chr3		tgagagactaaaagagctcctgta
chr3-6	chr3	167806347-167807189	aatgtgcttgtcagaagctgtg			y
	chr3		gagggtgaaattttgctgctg
chr3-7	chr3	133145549-133146141	ttggcacttgtttgcttctga	y		y		y
	chr3		tcatggcaggtaaccagctg
chr3-8	chr3	166117649-166118260	aagcccacgctctttcactc
	chr3		tgaccagatctcaggagtaac
chr4-1	chr4	30679875-30680450	taaagcagccctatgccaactg	y
	chr4		tcatgatgtgtaaagtgatgccca
chr4-2	chr4	186117359-186118039	gtcagatgtgtttaactcagtgtc	y		y		y
	chr4		tacctggggattcttcctggtgg
chr4-3	chr4	176326940-176327582	ttcactcacaatagaaggtgac	y
	chr4		tccctcagcacacccttgtgaa
chr4-4	chr4	180908620-180909187	accatgtgagagaggcagaaaagg	y
	chr4		agagggcattattagcagacc
chr4-5	chr4	126368504-126369064	cttcctccaaatccccacatttgc			y
	chr4		ctctgtgatggtctgtgacaagg
chr4-6	chr4	138895805-138896373	tgccatttcaacagtatggctgg	y		y
	chr4		gtaatgtccagtttcaacatgg
chr4-7	chr4	111090138-111090784	tgcagcagcccacaggactc	y		y		y		y
	chr4		tatgtgcccactgcaggacc
chr4-8	chr4	126851535-126852106	gcttttagagaagacatggacagg
	chr4		gaacataaaccaggcacacta
chr5-1	chr5	2150328-2150951	ttgcttcagggttgagcatgtg			y		y
	chr5		gctcagcaaaatcctcattccagc
chr5-2	chr5	699985-700569	ccagcctcttgtgtttggggtc			y
	chr5		tgggtttcgggaaaagcaccaagc
chr5-3	chr5	105315149-105315721	gtactctctcacctcgctgtcct
	chr5		gtagttgagaaagaccacaatcag
chr5-4	chr5	2447996-2448608	gtgaagctggcagttcagcctcca
	chr5		agcccagttgtcatcttggctcag
chr5-5	chr5	4639445-4640043	tagggaggctccatgcatgactc					y
	chr5		tggctggtgagtgtccatgcagtc
chr5-6	chr5	3281300-3281918	gaatatgcaagcctctctcca			y		y
	chr5		ctgcagtcagctagaatgcc
chr5-7	chr5	421871-422554	aggcgcattctcttgaccag			y		y
	chr5		gacagaatgcccaggaagag
chr5-8	chr5	166936928-166937538	acctggttctttgctggtgga			y		y		y
	chr5		cctggcactttcagtccagtag
chr6-1	chr6	162568771-162569523	aagctggcaaatgcattctcac	y		y
	chr6		acaggaaaggattagttctgggac
chr6-2	chr6	98490855-98491593	cacactttctatgttgccttttgg			y
	chr6		caatgcagacccatcaccataagc
chr6-3	chr6	168927600-168928414	catgaacagtgccaattcctg
	chr6		atcagagattggctgtgatcc
chr6-4	chr6	165422033-165423178	tgagcttccactgaaccctatgtg	y				y
	chr6		gagaggaagcatgtggagggatgg
chr6-5	chr6	105873016-105873607	gctggtatccagagaaggagaaag	y		y		y		y
	chr6		gctagcatataggctttgccatt
chr6-6	chr6	106394631-106395282	tgtgaacctcctgagcatctgagg	y		y		y		y
	chr6		ggagatccacctgaatgtcctg
chr6-7	chr6	655746-656528	cacccaaattttcaattagtgctc			y		y
	chr6		acagcgattcccaggcctaa
chr6-8	chr6	1165805-1166510	gatctggacatgagcatttgg
	chr6		cagccaatgcctagatgctcc
chr7-1	chr7	155436786-155437410	ctggaacctaagcccattctgta	y		y				y
	chr7		aaggcggtacttttccactgc
chr7-2	chr7	111437642-111438246	gttaggagcaagctggttattcc	y		y				y
	chr7		aggcagcaatatattttcaggtgg
chr7-3	chr7	154590355-154591028	ggcctttcttcaccccatctcctc	y		y
	chr7		agtggctgcaaggagctgactc
chr7-4	chr7	2049725-2050339	gtcatgactgttctctggaggcta	y
	chr7		gtggttgctggagcattgctgc
chr7-5	chr7	154282653-154283425	ctctacctcctactctcttcatt	y		y		y		y
	chr7		gccacatctccctggactgg
chr7-6	chr7	158221206-158221810	atctggcatttcaggaagactc	y		y		y		y		y
	chr7		cacccatcagaaactggca
chr7-7	chr7	157119544-157120170	ggattccagtctgctcatctg
	chr7		gacaacgcagccctgtgtgc
chr7-8	chr7	2215275-2215961	aaggacctcgttccacagg	y		y
	chr7		cttgggtctctctggcct
chr8-1	chr8	4397176-4397856	tctgctgtgtttctgcttcaga	y		y		y		y
	chr8		gcttttcacaaacatccagctagag
chr8-2	chr8	69777058-69777670	aaaagctccccaaataccctcct	y		y		y		y
	chr8		gagaatggatggtgaYttgtgc
chr8-3	chr8	962604-963504	tcatagcctgagcaacttcca
	chr8		cctgtcatttgttccttttgc
chr8-4	chr8	2448839-2449534	agccttggagggtgcaggttttcc	y		y
	chr8		gtaaatggcagattcacctcaa
chr8-5	chr8	2208208-2208972	gtcagtgctatctgctgtgaggta	y		y
	chr8		gtccactaaccaaatgaacgagag
chr8-6	chr8	16471031-16471810	tgacacagcagtcagcctgcta					y
	chr8		agaggaggtaattctgctttcc
chr8-7	chr8	2183586-2184548	tgctcaattttgatggagactg	y		y
	chr8		tgcagccccactgcactc
chr8-8	chr8	142989275-142989862	ggctgtttgtcaccctcc	y		y
	chr8		ctgtcatgcctccagatcctg
chr9-1	chr9	26134756-26135433	tgccttggctctaagaacctgtgg
	chr9		aatgcgctctcacattttcagtgc
chr9-2	chr9	3766323-3767064	tgtgtttcctgagttgtggtctgg	y				y		y
	chr9		gccttttccttgaaattccatcctg
chr9-3	chr9	133194283-133194835	cttcttcagccactgtggagc	y		y
	chr9		ggtaaaccagaagcagcaga
chr9-4	chr9	29099431-29100103	gatccatgcaatttggggaagc	y		y
	chr9		tctcatctgtaacaaggaatgacc
chr9-5	chr9	14414669-14415360	gtcttattgactcagaggcagagc	y		y		y		y
	chr9		tgtagagcagtaccactagacc
chr9-6	chr9	24341307-24342188	ctctttgagggactggtttcac	y
	chr9		tccatcttagagctgcctc
chr9-7	chr9	104673898-104674478	agagatgccagccctgctg
	chr9		atggcctcctgccttcacag
chr9-8	chr9	4913466-4914074	tctactgttctgtcctttgca	y				y		y
	chr9		cacttgtgaccctgtgagg
chr10-1	chr10	10859909-10861009	ctacttgacaacttcaggtctc	y		y		y
	chr10		tgagctcccatttcaccagggaa
chr10-2	chr10	2032226-2033016	agagtcagactttcaagcactc
	chr10		aacaggtccttggtgaaccaa
chr10-3	chr10	395928-396478	aactggcctaaatgggttcca	y				y
	chr10		ccgacttgcagatgggtga
chr10-4	chr10	19940710-19941341	tatggataaagaacctgggtcta	y		y
	chr10		gtgccaaagatgagagtaaggagc
chr10-5	chr10	130647230-130648421	ggcgatcattacaggtctgcagtg	y	y	y	y	y	y	y	y	y	y
	chr10		ggatgtttcaggtgggtggc
chr10-6	chr10	44607005-44607732	catcagggtttggggaggtctg					y		y
	chr10		ccagggattctactatgggctgca
chr10-7	chr10	28908992-28909717	gtggaatctggtccctatcca	y		y						y
	chr10		ctgactgaaataaatcccagag
chr10-8	chr10	134399168-134399796	cttgctggaaagactcatcagagg	y		y
	chr10		acaccctctgaacatcccagc
chr11-1	chr11	93276720-93277341	ttggctcttgccactcactcc	y		y				y
	chr11		gtgatgccacctctaagggc
chr11-2	chr11	131510990-131511907	ccagcaaaggtagtgtcctccca	y		y		y		y
	chr11		agggacaaaggggacacctg
chr11-3	chr11	134242332-134242929	aactgggcaggggcatttattg	y		y		y		y
	chr11		cacagctcttcagaaagccac
chr11-4	chr11	89962204-89963129	ccattgatggcctcctttgtg					y		y
	chr11		aagctagccacacagcaagtcac
chr11-5	chr11	131923417-131924073	gtacagaattcatgttctccctgg	y				y		y
	chr11		cattagccattacatgaagcag
chr11-6	chr11	90798490-90799151	atgacctgcctttggcagtag
	chr11		ctccaagataaaaccatgagaagc
chr11-7	chr11	89987626-89988200	acctaagcaaaatgcttttccagg	y				y		y
	chr11		tcaggttttcttgaccttggta
chr11-8	chr11	110496120-110496758	aataaagtgggctccagagaa	y		y		y		y
	chr11		ctgtcacacaggaggcaactg
chr12-1	chr12	1475188-1476000	ctggagttgtgttactgacagga	y		y		y		y
	chr12		gctgaagcttgagtcccagt
chr12-2	chr12	2342229-2342980	agctgtgccaggcagacaca	y		y		y		y
	chr12		gtggtttccaagatcctcctcag
chr12-3	chr12	129409786-129410772	caagacttcctggtccatagtgga					y		y
	chr12		aacagggcagaagaaactcatcc
chr12-4	chr12	120014322-120014943	gatgaactcaaagaagaccacagc	y		y
	chr12		gatattctcccagcaagatgtc
chr12-5	chr12	125143695-125144294	gatcttgcagtttggcaggaagag	y		y				y
	chr12		tacctattttctctgggaggcttc
chr12-6	chr12	131584731-131585353	gtgcctgctgtttctttg
	chr12		ttccctggagggtctgtagg
chr12-7	chr12	1801482-1802107	agtctcagcactgccaaaagag
	chr12		gaaggaggctaaggtgtccac
chr12-8	chr12	113943699-113944369	tcatgacatctcctgagatcc			y
	chr12		ttcagggtacatctgaatcacagc
chr13-1	chr13	111834292-111834932	tgtgctcagggagacagga	y		y
	chr13		aggcaacttttaagtggcagt
chr13-2	chr13	108166870-108167690	aaattgcaggttgctggagag	y		y				y
	chr13		tgagaccaactgcctgggatacag
chr13-3	chr13	93149718-93150559	tacagagaggtggtcagtcatac	y		y		y		y
	chr13		ctcagcttatgttatgccaagga
chr13-4	chr13	69738025-69738863	catagcctcttttggggtgcta	y						y
	chr13		tccaatggcaatatgtaataatgc
chr13-5	chr13	58018987-58019524	ttgatggcacacaaaaacagcc
	chr13		ggatttgggtgactttccttgag
chr13-6	chr13	91672658-91673369	ctgaagcagagacaacagatggtc	y	y	y	y	y	y	y	y	y	y
	chr13		attctgcagcccaatacctgg
chr13-7	chr13	105521059-105521840	cctaggagagcttcatggga	y
	chr13		cctttagaagtgattgcttgtg
chr13-8	chr13	85203993-85204675	ttgcctttgggatcatgga
	chr13		ggtgcttatgaatgtcacagtc
chr14-1	chr14	72077774-72078403	tggccgtgtggctccgcaca	y		y		y
	chr14		tgcctttcctgatactcacttctc
chr14-2	chr14	81340861-81341490	acctttgaggtaggcatggaatgc	y		y		y
	chr14		cagaggacaggaaagggaagaga
chr14-3	chr14	103244637-103245499	aggccgttctcagcaagtgcca			y
	chr14		actgtctccagctggcatggaa
chr14-4	chr14	82677151-82677938	caaaccctctgatgtcttgagg	y		y
	chr14		ctatgggggaggattagatttaag
chr14-5	chr14	24422560-24423175	gtgctcatgaatggtagaagcctc	y		y		y
	chr14		gagcttgtgttgtaggaaacttcc
chr14-6	chr14	28617933-28618650	gctaaggtagactactgtagc	y
	chr14		acacccacagggaagtat
chr14-7	chr14	103909756-103910926	agcaggttctgttggcaagga	y		y
	chr14		tctcaggccccagaagctggaa
chr14-8	chr14	32288236-32288847	cagcactttcagcttggcaca	y		y
	chr14		aggcctatgattgtagggtttctg
chr15-1	chr15	84502360-84503129	ctctgaattttgatccaggcaa	y	y	y	y	y	y	y	y	y	y
	chr15		gcacagtagttatggtcacaagtg
chr15-2	chr15	95289319-95290046	gccttgagtatcctctgcaattaag			y		y		y
	chr15		cgaggtttcccaaactgataac
chr15-3	chr15	51957678-51958257	aactgaaatgtgctgtcaacttag	y		y		y		y
	chr15		agtagacaaacagcagcacaga
chr15-4	chr15	52255410-52256077	ttcagcatagtgtgagaagcac	y						y
	chr15		gggccagggtaagccagatc
chr15-5	chr15	25499904-25500643	tctcctacgctggtatcctctg			y		y		y
	chr15		agtgaacctctagaaacctgagc
chr15-6	chr15	29924646-29925557	agcaggattcttcagcatgcc	y
	chr15		gaaggtggcattgcagaggtg
chr15-7	chr15	87530612-87531214	tattgctgacatctctgcct	y		y		y
	chr15		agcctggcttaggtgccatg
chr15-8	chr15	34179115-34179777	ggtctaaaagttgctacaaaggca	y		y		y		y
	chr15		caggtgagatcaaaatagccaac
chr16-1	chr16	7693056-7693946	ttggtgccctgttgctatgctg	y		y		y
	chr16		tgcccagacttttggtctgca
chr16-2	chr16	48483417-48483997	gtcgcccttccacaaacagaa	y
	chr16		tgacaggtgtgtggagagagg
chr16-3	chr16	26155304-26156000	taaggaccagaatgccacagcc	y		y				y
	chr16		gtgaacacctcccttggtgag
chr16-4	chr16	75600964-75601706	ggacaatccccacctgtttgc			y
	chr16		gaagagaccgtgtcccaaacatg
chr16-5	chr16	87997882-87998578	ggtgaaagaatgcaagagactcag	y		y
	chr16		actgttggctcattttctggagga
chr16-6	chr16	86284964-86285582	gagataggctcattggctgc	y
	chr16		ggacccttttgcctcctgg
chr16-7	chr16	83790562-83791158	tctcccagaatacaaaccagag
	chr16		gaagagagcaaagtcaggcagg
chr16-8	chr16	60826399-60827023	gtgtttgtcctatgtccca	y		y		y
	chr16		ctgcacttagtgatgaacatca
chr17-1	chr17	76404437-76405306	gccctcactcctccagccag	y
	chr17		ctggctgctggggctcaaca
chr17-2	chr17	66253146-66253759	ttctgcatggcccatactctag	y		y				y
	chr17		ctacatcatggattattttctgctcc
chr17-3	chr17	54527-55134	aagccttgacttctgccttcagga	y		y
	chr17		gcaaagcagagtgtgcctctc
chr17-4	chr17	76367477-76368151	ttctgagcccatggctgtcctcag	y		y		y		y
	chr17		tccgcaagcagatgaaccccactg
chr17-5	chr17	77798217-77799150	gagccctcaacatgcctctcagga			y		y
	chr17		ttgatgtgcggctggctctgta
chr17-6	chr17	76529756-76530398	gagagtcaacacagcaatgagg	y
	chr17		ccagaagtcagcagtgttt
chr17-7	chr17	76660214-76660832	ggagcagttcccacgccaag	y		y
	chr17		tccctgattacatgggtcag
chr17-8	chr17	78340876-78341692	ctcagctctgattcacccttg	y		y				y
	chr17		ccagcacctttactgcagc
chr18-1	chr18	36465558-36466192	agtgtaactgacagtctctcc	y				y		y		y
	chr18		gctgggcaattgtttctctcc
chr18-2	chr18	73340607-73341163	aagatgctggtgggggcttggcta
	chr18		agtctcagacaacagtaaccaag
chr18-3	chr18	74281565-74282252	tcctttgaatgttggggcagaac	y		y		y
	chr18		cttgctgtgtttaggaggagtgg
chr18-4	chr18	31833844-31834440	ttcttaagccactgccttcaa	y		y		y
	chr18		ggaactaaaggaagtgagacag
chr18-5	chr18	57408212-57408830	acatggactctgaacaccaga	y		y				y
	chr18		ctgttcaaggaaggtaggactg
chr18-6	chr18	53742821-53743577	gtgtccacatcctttgccaa	y
	chr18		gaagctctattccattggcct
chr18-7	chr18	74449187-74450010	accagcgtgaagaccacct
	chr18		atggtggtgtgtgtggct
chr18-8	chr18	50739604-50740297	tgtttgggagtacagccac	y
	chr18		aagtgaggctttctgccag
chr19-1	chr19	38671307-38671924	tggccagcatttcaacaagctg	y		y		y		y
	chr19		aggacagaccttgggcacagggaa
chr19-2	chr19	37323392-37324042	aggttctgggtcaggcacatcc	y
	chr19		ccaaatctggtgtctgctgcc
chr19-3	chr19	16329735-16330431	ttccatggtgctgctgacaacag	y
	chr19		ccagagggaagcagaaatcagagc
chr19-4	chr19	36695056-36695671	ccagccaagttgcccgaaatgc	y				y		y
	chr19		ctattcccagtaccctctctgca
chr19-5	chr19	5895246-5895967	gagctgtcaccaccttgtcatc	y		y		y		y
	chr19		agagaaaagcctagagccacagg
chr19-6	chr19	37437545-37438148	gtgtaatcaagtcagatgaggca	y		y		y		y
	chr19		caggtggacacaaaatcgc
chr19-7	chr19	4999650-5000244	aaagcacaaagagcaggaagg	y		y		y
	chr19		tggcatctgacccatagcag
chr19-8	chr19	40173318-40173882	cagaggccccagcatcact
	chr19		tgaggcacagataggtcg
chr20-1	chr20	38555396-38556127	aaagacccactcagtcactgccaa	y		y
	chr20		aagatgggaccctgctcttcc
chr20-2	chr20	53631926-53632627	ttctggccttgctattgacagc			y
	chr20		gaaagactgctgtgaaggatg
chr20-3	chr20	60267375-60268049	actgcctttatggatgaactctgc					y
	chr20		ctgcgtcttggtctgaaacacg
chr20-4	chr20	61977799-61978518	cactcagccacctgaccacac	y		y		y		y
	chr20		ccaagaccttcaagacaagct
chr20-5	chr20	58070575-58071212	cttgacctaaactgctggtaga			y		y
	chr20		gctgcagagaatcccagctg
chr20-6	chr20	59288909-59289509	gttctcttccaacatggcg	y
	chr20		caccctggaaaatggaaagcc
chr20-7	chr20	56828354-56828936	ctcaggtccaacaggtgcc	y
	chr20		gtatggctccggttactgt
chr20-8	chr20	60886082-60886851	tcccacagaggcggctgttc
	chr20		aaacaggctggaatccggcc
chr21-1	chr21	26260802-26261605	cagatgtcccatatttgctttggag	y		y
	chr21		tagaacatgaatgctgtgagactc
chr21-2	chr21	14844648-14845228	atgggagctactgaggtttgcc	y
	chr21		atctacccaaggagccaaatcatc
chr21-3	chr21	21262630-21263324	ggcttatgcaatcagcagtcac	y				y
	chr21		tgagctgcctgtatcaagcag
chr21-4	chr21	45270961-45271974	gttttccctgctgggcacag	y				y
	chr21		gtcctgagagtctctgcacatctg
chr21-5	chr21	40709712-40710287	gcacacaggattacttcaaacttc	y		y		y		y
	chr21		tcaacaagcatccattaagcacca
chr21-6	chr21	45373716-45374480	gtcctgttgtacatttccagg	y		y
	chr21		aagcaggacctttgctggc
chr21-7	chr21	19869596-19870278	tcctgtcagtagatggttagagg
	chr21		ttgccatgtggaatagatggc
chr21-8	chr21	42428505-42429363	cattcctggactttggtgtcag	y
	chr21		ccatccaacaatggcactg
chr22-1	chr22	21787995-21788905	agcagagttactcattccttcatc	y		y		y
	chr22		atccagggcctcacacgttctgac
chr22-2	chr22	32990094-32990657	agcccatcaatgtcaaggagca	y		y
	chr22		ttgctcagcctctcaagtccctc
chr22-3	chr22	47249865-47250283	agctcctggctccagaagct	y
	chr22		gtgttaggaggaggtcggagg
chr22-4	chr22	45626202-45626707	ctctcctctgtggcctgtgtg					y		y
	chr22		ctgtgatgcccacgacatcc
chr22-5	chr22	18171095-18171529	gcacctttcagatcacctgctg	y		y
	chr22		ggtcagtcacacacacagtcc
chr22-6	chr22	18170935-18171625	gccagagtccacattgtcc					y		y
	chr22		ctaggctctgagactgccag
chr22-7	chr22	46164650-46165220	gctgaggttcaaggacacc	y
	chr22		atggccactgcgttgacctg
chr22-8	chr22	45805408-45806278	catgacgtgctgccagag	y				y
	chr22		gcctctgaaagcaaagctaca
ENC1	chr2	118332405-118333662	gaggttagagctggcgaagatg
	chr2		cagcactagcagcgtcaccac
ENC2	chr22	30349172-	aagctctctagggaccaggag	y		y		y		y
	chr22		ctgtgagcagggtaagtgtgc
ENC3	chr6	41544560-41545094	gtgggaatgctggaaaggcgtg	y		y		y		y
	chr6		agacggcacctctgaagactgc
ENC4	chr7	116004939-116005668	agccacaggattctctgttgagc
	chr7		tgcacttgctgttaagaatggctc
ENC5	chr7	116019915-116020635	aagggaacaggaaggagtgtg	y	y	y		y	y	y	y	y	y
	chr7		gagggagtaagatttggtggaatg
ENC6	chr8	119375284-119375919	acagaagccagctctagtgaac	y		y		y		y
	chr8		aactattggtgattgaggagcttc
ENC7	chr11	1979015-1979616	cagcgacactccaggaacactg					y
	chr11		ccattcagtgcaggtttgagatgc
ENC8	chr11	2227728-2228278	gcagagagcccactagagggag			y		y		y
	chr11		ggctcctgctaggtcctcctg
ENC9	chr11	115972512-115972967	ctcagcatggatgagcccagg					y		y
	chr11		tttgcagcagaggcgtgatgg
ENC10	chr11	116203091-116203570	ggccaacaggtctgaatcagg			y
	chr11		gtctggaggagcctggcctc
ENC11	chr13	29605421-29606045	gattccacgtcttcccttcc	y		y		y		y
	chr13		ccctgggtgatctaaggagg
ENC12	chr13	112598307-112598900	tgtgctgacttcagggcctgc			y		y
	chr13		gctgccaaccggtggcgttc
ENC13	chr14	53032513-53032996	cttctgtttcacaaggaaagcag	y				y		y
	chr14		gaggctgatccaggtttgac
ENC14	chr14	53193709-53194306	cctcagtcatcacttcacacc	y		y		y		y
	chr14		ctcttcatccctcttgctgctta
ENC15	chr14	98562429-98563424	aagaggcatcatctgtatctgcc	y		y		y		y
	chr14		gccaggtggtcttgctgaag
ENC16	chr14	98675316-98675892	aggtgagaaagcacaagcac	y		y		y		y
	chr14		gttgctgctctagtcaaagctc
ENC17	chr14	98866495-98867084	attgccatgctcaggagaagcc	y				y
	chr14		ccagagtggagagcctcgaa
ENC18	chr16	26060412-65440167	gcaatagagaccacactcagcagc	y		y		y		y
	chr16		acaccccttgaccttggacc
ENC19	chr16	26155304-26155905	taaggaccagaatgccacagc	y	y	y		y	y	y	y	y	y
	chr16		cagctctcgaaactgtgattgc
ENC20	chr16	26235700-26236177	tctcacctccaagcctctgc
	chr16		catcacagcactgggagcagag
ENC21	chr16	60838151-60838674	cagtgtctactgtgagatcagac			y				y
	chr16		ttcttagtccatgtccaacttgg
ENC22	chr18	59649237-59649886	cctgtggagatgatacatgctc	y		y				y
	chr18		gaacacacaatgtggcacagc
ENC23	chr19	59466521-59467135	tccaaatcccactgaggcaca	y		y		y		y
	chr19		tcagaaaggtgctgggtctat
ENC24	chr21	39296514-39297534	acgtcatggcccaaatcaggc	y		y		y		y
	chr21		gtctcggctatttgcattggtatc
ENC25	chr21	39409237-39409792	acgtcgtgtgacccacaaccag	y		y		y		y		y
	chr21		cctggacctggagggttgagg
ENC26	chr5	131633157-131633687	catccaactgctggtctgcc					y
	chr5		tgcagagtccagagctgtgc
ENC27	chr9	130948189-	gttgacctttgaccccttctgg	y				y		y
	chr9		gtggaacaagccttatggcctc
ENC28	chr11	1932416-1933199	acaacaaaaagaccattgactgcc	y		y				y
	chr11		ccaagtatgatctgaaacaggcc
ENC29	chr13	112578605-112579434	tgggtccaaggaagacgtgac	y						y
	chr13		cagtggagctgtgtgtggac
ENC30	chr13	112579704-112580604	atacatggggacgtggcagac
	chr13		aactcaggctgctggaagtctg
ENC31	chr13	112583122-112583812	tgcatttgctgtcccaggtaag			y
	chr13		aggccatggacaggaaacctac
ENC32	chr13	112795802-112796462	cagccattggaactggcctgc
	chr13		acggtcatgttcaacacctagcag
ENC33	chr14	98715664-98716296	catcaggctggatttcagggcc	y		y
	chr14		ggactctcagcagcctgtctgg
ENC34	chr19	59323482-59324266	gtaccgcaagatgaaggagc			y		y		y		y
	chr19		tcctggtaggcgtcctcctc
ENC35	chr21	34098146-34098878	gtgggcacagtcatcagattctc	y	y	y		y	y	y	y	y	y
	chr21		agcagtgagcctaggtcttctc
ENC36	chr21	34109040-34109381	ccgagttcatgttcaccaagtagg			y		y		y
	chr21		ctctccttggacgacctcacac
x1	chrX	20301248-20301935	agcgggggtgtctaatgtgc	y		y		y
	chrX		aacttgtccaaacctattaccaca
x2	chrX	97879736-97880312	tctcttttgctggtttaatttgct	y	y	y	y	y	y	y	y	y	y
	chrX		cttgttgataagaatgagtctggt
x3	chrX	29657303-29657836	tcacccatttttccctctgc	y		y
	chrX		gccagcctatggagtttcaca
x4	chrX	153213751-153214486	tgaataytccctggaagatgcc	y		y
	chrX		gaatctaacgacccagcttctct
x5	chrX	5220514-5221064	cttgttcaagacattgaagtaaggag	y		y		y		y
	chrX		gcctgcaattagaactggatgtgg
x6	chrX	93617019-93617604	agcttccaaaggtataataaatccat	y		y
	chrX		ccactcattccagttcacccat
x7	chrX	4517043-4517551	ctggatttcagagatgtggtct	y		y
	chrX		gccaacaggttctgctgcct
x8	chrX	9150580-9151239	aacacttgggcgtttagcca	y		y
	chrX		gaaatacttcctctgccttgaact
x9	chrX	13252316-13252848	gtgagtattgagggattgtcaca	y		y
	chrX		ctgacaagcasgacatcataaga
x10	chrX	23337645-23338363	ggtggcatggcctatwccaagct	y		y
	chrX		tccctgaactctgggtggaga
x11	chrX	25661555-25662072	tgagaagctgccattgtgctct
	chrX		tttatagcccccatttcycgaag
x12	chrX	30365849-30366480	atgctacatccaaagaccagcc
	chrX		ttcacctactaagcacatactcag
x13	chrX	34228834-34229576	gggataagtagacttcaatgagca
	chrX		gctgtcatcttttgtctctggt
x14	chrX	34450781-34451170	gaactatggatatggggttggaac	y		y
	chrX		agcccatytgatccactgaaggca
x15	chrX	34955941-34956517	gtggagaaaacacctctcagcc	y		y
	chrX		gccttgggtgccatgaggta
x16	chrX	38912008-38912611	ttcatcattggcttttctggct	y		y
	chrX		gggataggagattggaggagt
x17	chrX	63052981-63053587	acccagcatagagaccaggct	y		y
	chrX		tctttgggtgttttgacatctgat
x18	chrX	65605420-65605939	gtacttggctacctgggagttt	y		y
	chrX		cagaatttctcaactcttccagtc
x19	chrX	65808867-65809427	actctataagcatctttggactcc
	chrX		tagcaaacctcttcaartraggag
x20	chrX	66471036-66471651	gcccaaaacagagatgtcatgg
	chrX		tgttttagtcaggggcagagrac
x21	chrX	80572342-80572895	gtgcagtgtcttacaygatgccca	y		y
	chrX		agcctcttcatygcacagtacctc
x22	chrX	84952111-84952820	gcttcactcacactaccagacc
	chrX		catgggtgtgtaaatgtataactgca
x23	chrX	86873082-86873959	ccctaggtaatacccyttgtacca
	chrX		tgtcatcagagaaccaggcact
x24	chrX	87588707-87589434	gtgagataagagtggggtcatactt	y		y
	chrX		aagtgcctcatttgatgtcatgt
x25	chrX	88091235-88091821	gtacttgtggcctgaagagcag
	chrX		aagttacctgctagtagagaggaa
x26	chrX	88189151-88189555	cgctgagagattagcagggagt
	chrX		tcactaagaccatagktggcagcc
x27	chrX	90570219-90570828	acactctctgatattgcacagga
	chrX		ttgtaacaagcagatgattgagga
x28	chrX	92604633-92605227	ctttacccataatgactgcttacc	y		y
	chrX		ccacattctccacctttcattc
x29	chrX	93068989-93069817	acggccttctcacatctcac	y		y
	chrX		aattgtcastgataactggctctc
x30	chrX	118520572-118521224	gaggatgtgtgtgaatgctgg
	chrX		tgtttgcacctaggctggca
x31	chrX	126585464-126585943	aacctacaagcyatttcagaagttga	y		y
	chrX		tcctgwtggggaaatgctct
x32	chrX	135962287-135962887	ggaggttggagtgggcttgta	y		y
	chrX		cttcctggcatccgaggaga
x33	chrX	139765094-139765768	agtagctgcaaatggyagcaggtg	y		y		y		y
	chrX		cctggatttcaaacagagttctgc
x34	chrX	139798461-139799120	tctaagactgaccgccttctct	y		y
	chrX		gtttcattttctgcctactgtgac
x35	chrX	141300395-141300939	cagcacattcaacacatccactg	y		y
	chrX		accacarcagacatattttgcaga
x36	chrX	141377072-141377600	aatagtttcttttgtgccacgt	y		y
	chrX		gaactaagccatgcctgcctt
x37	chrX	141551659-141552259	ggcctgaacttgcaaccagt	y	y	y	y	y	y	y	y	y	y
	chrX		caaagggaaaatatgtcacttcaca
x38	chrX	142351834-142352383	gaagaaggttgtgagtttgca	y		y
	chrX		aagatgaccatttgacccaactct
x39	chrX	143230095-143230853	gaaatcagcttttgttcagccaag	y		y
	chrX		atttgcaccctcatgctgatcc
x40	chrX	145388991-145390008	ctgtgactttgttctcatttccca
	chrX		taagtccagcctgggtgctt
x41	chrX	145415729-145416218	ccacaccttgaggggaaagtat	y		y
	chrX		tctaaggaactctactaccaacct
x42	chrX	146070665-146071135	agcagcagcacactcgtcac	y		y
	chrX		gggaggtrtgtagctattttgaga
x43	chrX	146424422-146425023	gctgaagtctgccagcccaa
	chrX		atcaagaggagccagcactt
x44	chrX	10093421-10094026	acatgggaacarcagggtca
	chrX		gccactcrtgactrgcaagtgtgt
x45	chrX	29000135-29000689	ggcttccatccaatgaytccca	y	y	y	y	y	y	y	y	y	y
	chrX		tcccatagataaatcctgtcacca
x46	chrX	29011498-29012056	caaggtaaggggctgcccaa
	chrX		gaaggctccctttggtggct
x47	chrX	29750046-29750580	ggtgaycttctgacttctagctt	y		y
	chrX		ctactcaggcagaagactttact
x48	chrX	31632331-31632998	cccactgttttcatttacctcctg	y		y
	chrX		tcgtgaaagcatagattccaaagg
x49	chrX	31926071-31926642	ctcccattccatgccttgag	y		y
	chrX		tagggaagaggtactgaagtgt
x50	chrX	32372326-32372745	gtatcacacatgagggcagagcat
	chrX		aaccagggcttgtgmaaaca
x51	chrX	32427821-32428452	gcagtccctctgaaatacacct	y		y
	chrX		ttggtaagtaaaactacatgcagga
x52	chrX	32453822-32454452	ctttgcactacrtgagcctgggta	y		y
	chrX		tacttgccctgtatgatgggac
x53	chrX	32536262-32536688	gcattactgtgcaaatatacccttgg
	chrX		ggctaactttctgacaagggcatg
x54	chrX	32691685-32692135	caaagcacagtaatggtctacc	y		y
	chrX		cctcaacttaaacccaaatggaa
x55	chrX	32725731-32726270	gcattagaacctcatggctgca
	chrX		catgtaactgtcccaaattcacct
x56	chrX	32726630-32727293	cattcatgtaagtgccrgtgaa	y		y
	chrX		tgacttcctgagaatggtgaca
x57	chrX	54331586-54332162	caactgatgggtttcctgtgct	y		y
	chrX		ggacaaactgcttacactatccaga
x58	chrX	104321965-104322419	ccattatacctaacaagggatttcca	y		y
	chrX		gacataaagattccaaagaaggagca
x59	chrX	152510249-152510747	ccagatgtccccagarggtgt
	chrX		ctagctggctagttgacagacacc
x60	chrX	10093382-10094049	aaggctggggtcaggccctt
	chrX		ggtgaagagaggcaggccact
x61	chrX	31344540-31345210	tcttgtgacctgatgccaaatcta	y	y	y	y	y	y	y	y	y	y
	chrX		gcttggaacaaatgaacattcctg
x62	chrX	86873043-86873978	aggcaacccactgtatatcagcac	y		y		y		y
	chrX		caaccacttactcattctgtcatcag
x63	chrX	5234014-5234784	agggcttgatgaatgcaggt	y		y		y		y
	chrX		cttctctgacaagactcctgct
x64	chrX	80572309-80572951	ggtcttgaaaaayggtggcatt			y		y		y
	chrX		ctctgttatccagcacactacca
x65	chrX	146424361-146425023	aagtctgccagcccaaataaagac	y		y		y		y
	chrX		gaggagccagcacttaagttacac
x66	chrX	153213744-153214494	tccctggaagatgccrtggacc
	chrX		cctracctcggcctggcagg
x67	chrX	29011371-29012092	ttgaggacttgccttrccaccaac	y		y		y		y
	chrX		gggattatctcagtgatgcgccca
x68	chrX	153070121-153070707	gtgccaggctctgtrctaaggagg
			gagayagacgtgggcggagatg
Total			280 pairs	190	10	174	7	115	10	98	10	18	10
			P=PCRed
			S=sequenced
			Primer IDs marked in yellow indicate sequenced and analyzed in present study
							Cross-species amplification no. of the markers	Percentage
			Gorilla+Baboon				147	0.525
			Gorilla+Baboon+Spider monkey+Tamarin				58	0.207
			Gorilla+Baboon+Spider monkey+Tamarin+Lemur				14	0.05
