# Supplementary material for: Primate phylogenomics: developing numerous nuclear non-coding, non-repetitive markers for ecological and phylogenetic applications and analysis of evolutionary rate variation
Source: BMC Genomics. 2009 May 26;10:247. doi: 10.1186/1471-2164-10-247 (PMC2693144; doi:10.1186/1471-2164-10-247)
Supplement: Additional file 2 — Pairwise Kimura two-parameter distances among the 10 primate species. Pairwise Kimura two-parameter distances among the 10 primate species for each marker and for concatenated dataset are listed in the table. [file 1471-2164-10-247-S2.xls]

## Sheet: A1
gorilla		0.0046	0.00459	0.01407	0.01215	0.01322	0.00955	0.01063	0.01978	0.00812
human	0.01695		0.00404	0.01362	0.01194	0.01236	0.00945	0.01063	0.01968	0.00804
chimp	0.01696	0.013		0.01346	0.01166	0.0127	0.00883	0.01011	0.01882	0.00744
marmoset	0.1211	0.1211	0.11797		0.00842	0.01148	0.0133	0.01375	0.02119	0.01407
tamarin	0.10642	0.10642	0.10337	0.05352		0.01041	0.01238	0.01324	0.0192	0.01328
spider_monkey	0.12261	0.11772	0.11781	0.09173	0.08387		0.01225	0.01313	0.01818	0.01402
baboon	0.07617	0.07182	0.06754	0.11899	0.11391	0.10794		0.00399	0.01889	0.01053
macaque	0.09071	0.08625	0.08188	0.13157	0.12474	0.11884	0.01297		0.01941	0.01171
lemur	0.22495	0.22306	0.21946	0.23872	0.22625	0.21708	0.22664	0.23937		0.01954
orangutan	0.05219	0.05079	0.04803	0.12596	0.1205	0.13398	0.08631	0.10106	0.23272
numbers in black are k2p distances
numbers in blue are standard errors
The same in the other sheets

## Sheet: A2
human		0	0.00327	0.00985	0.01007	0.00649	0.00659	0.00879	0.01396	0.00597
gorilla	0		0.00327	0.00985	0.01007	0.00649	0.00659	0.00879	0.01396	0.00597
chimp	0.00593	0.00593		0.01036	0.0106	0.00729	0.00729	0.00957	0.01462	0.00673
marmoset	0.04906	0.04906	0.05325		0.00569	0.00983	0.00963	0.00706	0.01515	0.00952
tamarin	0.0512	0.0512	0.0554	0.01801		0.01015	0.00991	0.00761	0.01539	0.01028
baboon	0.02108	0.02108	0.02751	0.04521	0.04741		0.00344	0.00874	0.0139	0.00669
macaque	0.02324	0.02324	0.02751	0.04297	0.04516	0.00626		0.00888	0.014	0.00691
spider_monkey	0.04056	0.04056	0.04683	0.02613	0.02819	0.03845	0.04066		0.01469	0.00821
lemur	0.09305	0.09305	0.09996	0.10944	0.10944	0.08093	0.08336	0.10455		0.01394
orangutan	0.01995	0.01995	0.02604	0.04693	0.0512	0.02108	0.02324	0.03847	0.09282

## Sheet: A3
human		0.00602	0.00407	0.02357	0.01756	0.01918	0.01154	0.01147	0.025	0.00433
chimp	0.01737		0.00759	0.02226	0.01818	0.01932	0.01296	0.0132	0.02704	0.00734
gorilla	0.00855	0.02624		0.02428	0.01773	0.01935	0.01172	0.01227	0.02542	0.00589
tamarin	0.13741	0.1297	0.14167		0.0143	0.01529	0.02223	0.02561	0.04021	0.022
spider_monkey	0.12314	0.12876	0.12598	0.0591		0.0146	0.01734	0.01907	0.02756	0.01658
marmoset	0.1382	0.14201	0.14115	0.064	0.08638		0.01865	0.02031	0.03102	0.01876
baboon	0.06091	0.07313	0.06336	0.12185	0.12192	0.13519		0.00632	0.02705	0.01122
macaque	0.06315	0.08032	0.07029	0.14841	0.14028	0.15406	0.01975		0.02646	0.01112
lemur	0.22726	0.24428	0.23096	0.30288	0.2393	0.27635	0.22972	0.22836		0.02485
orangutan	0.00857	0.02616	0.01725	0.12395	0.11208	0.13272	0.05592	0.05814	0.22283

## Sheet: A4
human		0.00537	0.00524	0.01287	0.0124	0.00974	0.01015	0.01307	0.02135	0.00529
gorilla	0.01957		0.00638	0.01357	0.01322	0.01083	0.01119	0.01381	0.02276	0.00665
chimp	0.01959	0.02726		0.01412	0.01361	0.01073	0.01116	0.01379	0.02199	0.00643
marmoset	0.10804	0.11855	0.1187		0.00779	0.01251	0.01274	0.0099	0.02446	0.01318
tamarin	0.10385	0.11259	0.11457	0.04378		0.01211	0.0124	0.00953	0.02458	0.01282
baboon	0.06141	0.06963	0.06976	0.09553	0.08761		0.00359	0.01351	0.02252	0.00989
macaque	0.06821	0.07651	0.07667	0.10274	0.09479	0.00908		0.01369	0.02306	0.01022
spider_monkey	0.10228	0.11123	0.11132	0.06785	0.06336	0.09496	0.10058		0.02475	0.01331
lemur	0.24501	0.26011	0.25151	0.27195	0.26411	0.23808	0.24973	0.26391		0.022
orangutan	0.01974	0.02747	0.02751	0.10735	0.10315	0.05872	0.06557	0.10156	0.24424

## Sheet: A5
marmoset		0.00725	0.01108	0.01956	0.01781	0.01843	0.01869	0.01857	0.01798	0.02831
tamarin	0.03136		0.00845	0.01732	0.01553	0.01556	0.0158	0.01629	0.0161	0.027
spider_monkey	0.06435	0.04216		0.01741	0.01596	0.01569	0.0161	0.01646	0.0165	0.02788
gorilla	0.16542	0.14018	0.14908		0.00813	0.01052	0.01053	0.00651	0.00663	0.02858
orangutan	0.14354	0.11952	0.12806	0.04204		0.00883	0.00915	0.00744	0.00742	0.02786
baboon	0.15089	0.12427	0.13072	0.06507	0.04729		0.0058	0.00968	0.00975	0.02753
macaque	0.15106	0.1244	0.13085	0.06711	0.04733	0.01963		0.01015	0.01016	0.02668
human	0.15303	0.12823	0.1348	0.0256	0.03292	0.05776	0.05979		0.00346	0.02784
chimp	0.14603	0.12603	0.1348	0.0256	0.03292	0.05776	0.05979	0.00719		0.02749
lemur	0.29946	0.28856	0.30016	0.30252	0.301	0.29634	0.28774	0.29082	0.28481

## Sheet: A6
orangutan		0.01091	0.03172	0.00675	0.00805	0.01794	0.01717	0.01635	0.011	0.00693
macaque	0.06853		0.03469	0.01095	0.01218	0.01895	0.01841	0.01847	0.0057	0.01095
lemur	0.34524	0.3916		0.03131	0.03156	0.0347	0.03309	0.03473	0.03377	0.03123
chimp	0.02917	0.06699	0.34485		0.00605	0.01778	0.01688	0.01718	0.01112	0.00168
human	0.04036	0.08275	0.34784	0.02162		0.0187	0.01757	0.01741	0.01247	0.00634
marmoset	0.15501	0.17363	0.40196	0.1581	0.17386		0.01057	0.00918	0.01913	0.01794
spider_monkey	0.14242	0.15854	0.38406	0.13648	0.15179	0.06119		0.00999	0.01829	0.01716
tamarin	0.13621	0.15912	0.39581	0.14368	0.14998	0.04795	0.05397		0.01866	0.01739
baboon	0.07255	0.01963	0.38497	0.07102	0.08689	0.17841	0.15639	0.16383		0.01141
gorilla	0.03107	0.06706	0.34539	0.00178	0.02349	0.1606	0.13886	0.14611	0.07309

## Sheet: X1
baboon		0.00603	0.01551	0.01517	0.01535	0.01541	0.01754	0.01823	0.01648	0.0243
macaque	0.01891		0.01492	0.01454	0.01458	0.0146	0.01668	0.01795	0.01568	0.02414
human	0.10239	0.09536		0.00353	0.00493	0.0081	0.01394	0.01637	0.01357	0.02211
chimp	0.09756	0.09057	0.00621		0.00528	0.00844	0.01435	0.01669	0.01387	0.02176
gorilla	0.09763	0.09064	0.01243	0.01454		0.00767	0.01432	0.01622	0.01344	0.02185
orangutan	0.10012	0.09312	0.03367	0.03592	0.02938		0.0143	0.01612	0.01404	0.02216
marmoset	0.13023	0.12292	0.08866	0.09128	0.09312	0.09325		0.00884	0.00886	0.02218
tamarin	0.13752	0.13525	0.11492	0.1177	0.11477	0.11492	0.04254		0.01068	0.02313
spider_monkey	0.12037	0.11312	0.08381	0.0864	0.08371	0.08861	0.03615	0.05154		0.021
lemur	0.2141	0.21385	0.18734	0.18497	0.18711	0.19017	0.1833	0.19947	0.17553

## Sheet: X2
chimp		0.00648	0.00678	0.01404	0.01385	0.01351	0.01096	0.01157	0.02004	0.00833
human	0.02339		0.00659	0.0141	0.01302	0.01314	0.01124	0.01164	0.01908	0.00821
gorilla	0.02705	0.02524		0.01353	0.01297	0.01221	0.01055	0.01076	0.01908	0.00757
marmoset	0.11433	0.11239	0.10802		0.0078	0.00818	0.01505	0.01566	0.02096	0.01384
tamarin	0.11173	0.10545	0.10117	0.03535		0.00775	0.01383	0.01441	0.02068	0.01299
spider_monkey	0.10164	0.0997	0.09138	0.04111	0.03527		0.01333	0.01392	0.02018	0.01246
baboon	0.06442	0.06656	0.06247	0.11752	0.10608	0.09589		0.00303	0.02027	0.00968
macaque	0.07036	0.07252	0.06437	0.12406	0.11252	0.10214	0.00544		0.02074	0.01033
lemur	0.18895	0.17708	0.17465	0.19744	0.1893	0.179	0.17458	0.18161		0.01907
orangutan	0.03821	0.0364	0.03262	0.11046	0.0994	0.08962	0.05268	0.05853	0.17025

## Sheet: X3
human		0.00615	0.00548	0.01253	0.01289	0.01269	0.012	0.01404	0.02298	0.00697
chimp	0.01808		0.00502	0.0125	0.0128	0.0122	0.01164	0.01423	0.02331	0.00602
gorilla	0.0135	0.0135		0.01217	0.01245	0.01191	0.01171	0.0137	0.02288	0.00595
marmoset	0.06819	0.07321	0.06819		0.00692	0.01589	0.01575	0.00959	0.02351	0.01255
tamarin	0.07092	0.076	0.07092	0.02282		0.01614	0.01602	0.00987	0.02421	0.01284
baboon	0.07514	0.06998	0.06741	0.10764	0.10535		0.00582	0.01765	0.02712	0.01253
macaque	0.07006	0.06493	0.06493	0.10227	0.10553	0.01628		0.01754	0.027	0.01194
spider_monkey	0.08025	0.08535	0.08025	0.03924	0.04169	0.11833	0.11813		0.02367	0.01434
lemur	0.18967	0.19592	0.18967	0.19461	0.20198	0.24341	0.24031	0.19938		0.02327
orangutan	0.02266	0.01805	0.01805	0.07328	0.0761	0.07006	0.06501	0.08546	0.19622

## Sheet: X4
chimp		0.00634	0.00666	0.0144	0.01632	0.01549	0.01256	0.01285	0.02322	0.0087
human	0.0216		0.00854	0.01502	0.01686	0.01679	0.01374	0.01409	0.02382	0.00985
gorilla	0.02339	0.03778		0.01571	0.01762	0.01653	0.01268	0.01293	0.0244	0.00923
marmoset	0.10125	0.1044	0.11712		0.00919	0.01067	0.01747	0.01786	0.0241	0.01555
tamarin	0.12206	0.12548	0.13851	0.04568		0.01195	0.0194	0.01975	0.02541	0.01705
spider_monkey	0.10619	0.11906	0.11907	0.05565	0.06749		0.01778	0.01812	0.02434	0.0167
baboon	0.07724	0.0889	0.08146	0.13593	0.15554	0.12959		0.00269	0.02601	0.01257
macaque	0.08154	0.09331	0.08578	0.14062	0.16038	0.13476	0.00385		0.02589	0.01281
lemur	0.21386	0.21857	0.22948	0.22494	0.23911	0.22296	0.24862	0.24832		0.0238
orangutan	0.03953	0.05023	0.04562	0.11283	0.13412	0.1192	0.07936	0.08367	0.21962

[truncated: 2 more sheets: concatenated dataset, all data-group mean]
